# Supplementary material for: Gene Flow Complicates Phylogenetic Inference in an Archipelago Radiation
Source: Syst Biol. 2025 Nov 12;75(4):694–711. doi: 10.1093/sysbio/syaf081 (PMC13260659; doi:10.1093/sysbio/syaf081)
Supplement: syaf081_Supplemental_Files [file syaf081_supplemental_files.zip]

Archive with 3 entries (3 files):
- Gyllenhaal_SoloSympos_Revision2_Appendix_SupplementalMaterial.docx
- TableS1_Sampling_table_SolSym.xlsx
- TableS2_UCE_sampling.xlsx
