# Supplementary material for: Gene Flow Complicates Phylogenetic Inference in an Archipelago Radiation
Source: Syst Biol. 2025 Nov 12;75(4):694–711. doi: 10.1093/sysbio/syaf081 (PMC13260659; doi:10.1093/sysbio/syaf081)
Supplement: syaf081_Supplemental_Files [file syaf081_supplemental_files.zip › TableS1_Sampling_table_SolSym.xlsx]

## Sheet: Sheet1
Species	Subspecies	Island	Country	Voucher number	Tissue Number	Script Sample Name	SRA Sample Name	Number of reads	Datasets	Arctos link (for vouchers housed at MSB)
Symposiachrus barbatus	n/a	Choiseul	Solomon Islands	KU 131327	KU 32001	S_barbatus_32001	Symposiachrus_barbatus_KU131327	1093867	1,2,4,5	n/a
Symposiachrus barbatus	n/a	Choiseul	Solomon Islands	KU 131329	KU 32004	S_barbatus_32025	Symposiachrus_barbatus_KU131329	1198654	1,2,4,5	n/a
Symposiachrus barbatus	n/a	Choiseul	Solomon Islands	KU 131288	KU 32025	S_barbatus_Choiseul_KU32004	Symposiachrus_barbatus_KU131288	2561091	1,2,4,5	n/a
Symposiachrus barbatus	n/a	Guadalcanal	Solomon Islands	KU 114966	KU 15884	S_barbatus_15884	Symposiachrus_barbatus_KU114966	717111	1,2,4,5,6	n/a
Symposiachrus barbatus	n/a	Guadalcanal	Solomon Islands	KU 111358	KU 15885	S_barbatus_15885	Symposiachrus_barbatus_KU111358	1288029	1,2,4,5,6	n/a
Symposiachrus barbatus	n/a	Guadalcanal	Solomon Islands	KU 111357	KU 15894	S_barbatus_15894	Symposiachrus_barbatus_KU111357	860365	1,2,4,5,6	n/a
Symposiachrus barbatus	n/a	Guadalcanal	Solomon Islands	KU 111360	KU 15911	S_barbatus_15911	Symposiachrus_barbatus_KU111360	900897	1,2,4,5,6	n/a
Symposiachrus barbatus	n/a	Isabel	Solomon Islands	KU 133726	KU 34867	S_barbatus_34867	Symposiachrus_barbatus_KU133726	1404451	1,2,4,5	n/a
Symposiachrus barbatus	n/a	Isabel	Solomon Islands	KU 133492	KU 34879	S_barbatus_34879	Symposiachrus_barbatus_KU133492	985279	1,2,4,5	n/a
Symposiachrus barbatus	n/a	Isabel	Solomon Islands	MSB:Bird:55298	KU 34917	S_barbatus_34917	Symposiachrus_barbatus_MSB55298	1033219	1,2,4,5	https://arctos.database.museum/guid/MSB:Bird:55298
Symposiachrus barbatus	n/a	Isabel	Solomon Islands	UW 69826	UW CES 166	S_barbatus_CES166	Symposiachrus_barbatus_UWBM69826	3014876	1,2,4	n/a
Symposiachrus barbatus	n/a	Isabel	Solomon Islands	KU 133476	KU 34841	S_barbatus_Isabel_KU34841	Symposiachrus_barbatus_KU133476	1003854	1,2,4,5	n/a
Symposiachrus barbatus	n/a	Ngella	Solomon Islands	KU 133308	KU 34492	S_barbatus_34492	Symposiachrus_barbatus_KU133308	1240306	1,2,4,5	n/a
Symposiachrus barbatus	n/a	Ngella	Solomon Islands	MSB:Bird:55189	KU 34493	S_barbatus_34493	Symposiachrus_barbatus_MSB55189	2276823	1,2,4,5	https://arctos.database.museum/guid/MSB:Bird:55189
Symposiachrus barbatus	n/a	Ngella	Solomon Islands	KU 133311	KU 34499	S_barbatus_34499	Symposiachrus_barbatus_KU133311	2186021	1,2,4,5	n/a
Symposiachrus barbatus	n/a	Ngella	Solomon Islands	MSB:Bird:55212	KU 34516	S_barbatus_34516	Symposiachrus_barbatus_MSB55212	1050173	1,2,4,5	https://arctos.database.museum/guid/MSB:Bird:55212
Symposiachrus barbatus	n/a	Ngella	Solomon Islands	KU 133314	KU 34511	S_barbatus_Ngella_KU34511	Symposiachrus_barbatus_KU133314	786514	1,2,4,5	n/a
Symposiachrus barbatus	n/a	Shortland	Solomon Islands	KU 131262	KU 32091	S_barbatus_Short_KU32091	Symposiachrus_barbatus_KU131262	1157819	1,2,4,5	n/a
Symposiachrus barbatus	n/a	Shortland	Solomon Islands	KU 131261	KU 32074	S_barbatus_Short_KU32074	Symposiachrus_barbatus_KU131261	5556707	1,2,4,5	n/a
Symposiachrus barbatus	n/a	Shortland	Solomon Islands	KU 131263	KU 32086	S_barbatus_32086	Symposiachrus_barbatus_KU131263	3040326	1,2,4,5	n/a
Symposiachrus browni	browni	Kohinggo	Solomon Islands	UW 76269	UW CEF 474	S_browni_CEF474	Symposiachrus_browni_browni_UWBM76269	932571	1,2,3	n/a
Symposiachrus browni	browni	Kohinggo	Solomon Islands	UW 76325	UW CES 714	S_browni_CES714	Symposiachrus_browni_browni_UWBM76325	1642774	1,2,3	n/a
Symposiachrus browni	browni	Kohinggo	Solomon Islands	UW 76398	UW VGR 618	S_browni_VGR618	Symposiachrus_browni_browni_UWBM76398	3648416	1,2,3	n/a
Symposiachrus browni	browni	Kolombangra	Solomon Islands	KU 133176	KU 33902	S_browni_Kolo_KU33902	Symposiachrus_browni_browni_KU133176	532739	1,2,3,5	n/a
Symposiachrus browni	browni	Kolombangra	Solomon Islands	MSB:Bird:55144	KU 33897	S_browni_33897	Symposiachrus_browni_browni_MSB55144	521689	1,2,3,5	https://arctos.database.museum/guid/MSB:Bird:55144
Symposiachrus browni	browni	Kolombangra	Solomon Islands	MSB:Bird:55955	KU 36215	S_browni_36215	Symposiachrus_browni_browni_MSB55955	3003340	1,2,3,5	https://arctos.database.museum/guid/MSB:Bird:55955
Symposiachrus browni	browni	Kolombangra	Solomon Islands	KU 135157	KU 36220	S_browni_36220	Symposiachrus_browni_browni_KU135157	1552888	1,2,3,5	n/a
Symposiachrus browni	browni	Kolombangra	Solomon Islands	UW 76273	UW CEF 478	S_browni_Kolo_CEF478	Symposiachrus_browni_browni_UWBM76273	6925011	1,2,3	n/a
Symposiachrus browni	browni	New Georgia	Solomon Islands	KU 132158	KU 33271	S_browni_NG_KU33271	Symposiachrus_browni_browni_KU132158	1736145	1,2,3	n/a
Symposiachrus browni	ganongae	Ranongga	Solomon Islands	KU 133144	KU 33805	S_browni_33805	Symposiachrus_browni_ganongae_KU133144	1390535	1,2,3,5	n/a
Symposiachrus browni	ganongae	Ranongga	Solomon Islands	KU 133245	KU 33776	S_browni_Ranongga_KU33767	Symposiachrus_browni_ganongae_KU133245	1786544	1,2,3,5	n/a
Symposiachrus browni	ganongae x browni	Ranongga	Solomon Islands	MSB:Bird:55053	KU 33806	S_browni_Ranongga_KU33806	Symposiachrus_browni_ganongae_x_browni_MSB55053	2251516	1,2,3	https://arctos.database.museum/guid/MSB:Bird:55053
Symposiachrus browni	ganongae	Ranongga	Solomon Islands	KU 133142	KU 33803	S_browni_Ranongga_KU33803	Symposiachrus_browni_ganongae_KU133142	1547036	1,2,3,5	n/a
Symposiachrus browni	meeki	Rendova	Solomon Islands	MSB:Bird:55824	KU 36084	S_browni_36084	Symposiachrus_browni_meeki_MSB55824	1477424	1,2,3,5	https://arctos.database.museum/guid/MSB:Bird:55824
Symposiachrus browni	meeki	Rendova	Solomon Islands	UW 76264	UW CEF 469	S_browni_Rendova_CEF469	Symposiachrus_browni_meeki_UWBM76264	5819797	1,2,3	n/a
Symposiachrus browni	meeki	Rendova	Solomon Islands	KU 132142	KU 33263	S_browni_Rendova_KU33263	Symposiachrus_browni_meeki_KU132142	7738070	1,2,3,5	n/a
Symposiachrus browni	meeki	Rendova	Solomon Islands	KU 132143	KU 33255	S_browni_Rendova_KU33255	Symposiachrus_browni_meeki_KU132143	4386135	1,2,3,5	n/a
Symposiachrus browni	meeki	Rendova	Solomon Islands	KU 132144	KU 33254	S_browni_Rendova_KU33254	Symposiachrus_browni_meeki_KU132144	311186	1,2,3,5	n/a
Symposiachrus browni	meeki	Rendova	Solomon Islands	KU 132145	KU 33251	S_browni_Rendova_KU33251	Symposiachrus_browni_meeki_KU132145	1381330	1,2,3,5	n/a
Symposiachrus browni	meeki	Tetepare	Solomon Islands	MSB:Bird:55866	KU 36125	S_browni_36125	Symposiachrus_browni_meeki_MSB55866	3407994	1,2,3,5	https://arctos.database.museum/guid/MSB:Bird:55866
Symposiachrus browni	meeki	Tetepare	Solomon Islands	KU 134949	KU 36132	S_browni_36132	Symposiachrus_browni_meeki_KU134949	1867329	1,2,3,5	n/a
Symposiachrus browni	meeki	Tetepare	Solomon Islands	KU 134952	KU 36138	S_browni_36138	Symposiachrus_browni_meeki_KU134952	2786488	1,2,3,5	n/a
Symposiachrus browni	meeki	Tetepare	Solomon Islands	MSB:Bird:55887	KU 36147	S_browni_36147	Symposiachrus_browni_meeki_MSB55887	1015279	1,2,3,5	https://arctos.database.museum/guid/MSB:Bird:55887
Symposiachrus browni	meeki	Tetepare	Solomon Islands	KU 134961	KU 36155	S_browni_36155	Symposiachrus_browni_meeki_KU134961	1469703	1,2,3,5	n/a
Symposiachrus browni	meeki	Tetepare	Solomon Islands	KU 134966	KU 36168	S_browni_36168	Symposiachrus_browni_meeki_KU134966	2564966	1,2,3,5	n/a
Symposiachrus browni	nigrotectus	Vella Lavella	Solomon Islands	MSB:Bird:55063	KU 33816	S_browni_Vella_KU33816	Symposiachrus_browni_nigrotectus_MSB55063	753117	1,2,3,5	https://arctos.database.museum/guid/MSB:Bird:55063
Symposiachrus browni	nigrotectus	Vella Lavella	Solomon Islands	MSB:Bird:55137	KU 33890	S_browni_Vella_KU33880*	Symposiachrus_browni_nigrotectus_MSB55137	2246196	1,2,3,5	https://arctos.database.museum/guid/MSB:Bird:55137
Symposiachrus browni	nigrotectus	Vella Lavella	Solomon Islands	MSB:Bird:55090	KU 33843	S_browni_33843	Symposiachrus_browni_nigrotectus_MSB55090	1836859	1,2,3,5	https://arctos.database.museum/guid/MSB:Bird:55090
Symposiachrus browni	nigrotectus	Vella Lavella	Solomon Islands	KU 133159	KU 33845	S_browni_33845	Symposiachrus_browni_nigrotectus_KU133159	752164	1,2,3,5	n/a
Symposiachrus malaitae	n/a	Malaita	Solomon Islands	KU 131722	KU 32735	S_barbatus_32735	Symposiachrus_malaitae_KU131722	2167085	1,2,5,6	n/a
Symposiachrus malaitae	n/a	Malaita	Solomon Islands	KU 131749	KU 32759	S_barbatus_32759	Symposiachrus_malaitae_KU131749	2315568	1,2,5,6	n/a
Symposiachrus malaitae	n/a	Malaita	Solomon Islands	KU 131768	KU 32789	S_barbatus_32789	Symposiachrus_malaitae_KU131768	1340610	1,2,5,6	n/a
Symposiachrus vidua	vidua	Makira	Solomon Islands	MSB:Bird:55306	KU 34925	S_vidua_34925	Symposiachrus_vidua_vidua_MSB55306	1009661	1,2,5,6	https://arctos.database.museum/guid/MSB:Bird:55306
Symposiachrus vidua	vidua	Makira	Solomon Islands	KU 133549	KU 34985	S_vidua_34985	Symposiachrus_vidua_vidua_KU133549	953419	1,2,5,6	n/a
Symposiachrus vidua	vidua	Makira	Solomon Islands	KU 133590	KU 35062	S_vidua_35062	Symposiachrus_vidua_vidua_KU133590	1070972	1,2,5,6	n/a
Symposiachrus vidua	vidua	Makira	Solomon Islands	KU 98865	KU 12831	S_vidua_Makira_KU12831	Symposiachrus_vidua_vidua_KU98865	2018337	1,2,5,6	n/a
Symposiachrus vidua	vidua	Makira	Solomon Islands	KU 99866	KU 12941	S_vidua_Makira_KU12941	Symposiachrus_vidua_vidua_KU99866	3066647	1,2,5	n/a
Symposiachrus guttula	n/a	New Guinea	Papua New Guinea	UW 67904	UW CEF 400	S_guttula_CEF400	Symposiachrus_guttula_UWBM67904	451504	1	n/a
Symposiachrus infelix	infelix	Manus Island	Papua New Guinea	KU 98207	KU ALM 1367	S_infelix_AM1367	Symposiachrus_infelix_infelix_KU98207	6441072	1	n/a
Symposiachrus trivirgatus	gouldii	n/a	Australia	ANWC B39526	ANWC C574	S_trivirgatus_C574	Symposiachrus_trivirgatus_gouldii_ANWCB39526	1440547	1,5,6	n/a
Symposiachrus trivirgatus	gouldii	n/a	Australia	ANWC B39762	ANWC C810	S_trivirgatus_C810	Symposiachrus_trivirgatus_gouldii_ANWCB39762	1244088	1,5,6	n/a
Symposiachrus verticalis	verticalis	New Ireland	Papua New Guinea	KU 128563	KU 27826	S_verticalis_27826	Symposiachrus_verticalis_verticalis_KU128563	1874765	1	n/a
Symposiachrus verticalis	verticalis	New Ireland	Papua New Guinea	KU 121525	KU 27841	S_verticalis_27841	Symposiachrus_verticalis_verticalis_KU121525	1303538	1	n/a
Symposiachrus verticalis	verticalis	New Ireland	Papua New Guinea	KU 128589	KU 27855	S_verticalis_27855	Symposiachrus_verticalis_verticalis_KU128589	758206	1	n/a
*Sample name S_browni_Vella_KU33880 corresponds to KU 33890, a typo was made early in data processing and caught late (33880 is a different family)
