# Supplementary material for: Gene Flow Complicates Phylogenetic Inference in an Archipelago Radiation
Source: Syst Biol. 2025 Nov 12;75(4):694–711. doi: 10.1093/sysbio/syaf081 (PMC13260659; doi:10.1093/sysbio/syaf081)
Supplement: syaf081_Supplemental_Files [file syaf081_supplemental_files.zip › TableS2_UCE_sampling.xlsx]

## Sheet: Sheet1
Species	Subspecies	Island	Country	Voucher number	Tissue Number (if present)	Script Sample Name	SRA Sample Name	Clean reads	Number of loci	New?
Symposiachrus barbatus		Isabel	Solomon Islands	n/a	AMNH DOT 6669	symposiachrus_barbatus_barbatus_6669	Symposiachrus_barbatus_AMNH6669	2085779	4420	Yes
Symposiachrus barbatus		Guadalcanal	Solomon Islands	AMNH SKEL 31639	AMNH DOT 21075	symposiachrus_barbatus_barbatus_21075	Symposiachrus_barbatus_AMNH21075	2259101	4398	Yes
Symposiachrus browni	browni	Kolombangara	Solomon Islands	AMNH SKIN 836280	AMNH DOT 188	symposiachrus_barbatus_malaitae_21020	Symposiachrus_browni_AMNH188	2666021	4451	Yes
Symposiachrus browni	meeki	Rendova	Solomon Islands	AMNH SKEL 30278	AMNH DOT 18908	symposiachrus_barbatus_malaitae_21042	Symposiachrus_browni_AMNH18908	1466346	4335	Yes
Symposiachrus malaitae		Malaita	Solomon Islands	AMNH SKIN 839979	AMNH DOT 21020	symposiachrus_browni_18908	Symposiachrus_barbatus_malaitae_AMNH21020	1549428	4203	Yes
Symposiachrus malaitae		Malaita	Solomon Islands	AMNH SKEL 31601	AMNH DOT 21042	symposiachrus_browni_browni_188	Symposiachrus_barbatus_malaitae_AMNH21042	1683538	4409	Yes
Symposiachrus vidua			Solomon Islands	AMNH SKEL 29049	AMNH DOT 15335	symposiachrus_vidua_vidua_15335	Symposiachrus_vidua_AMNH15335	1977140	4456	Yes
Symposiachrus vidua			Solomon Islands	n/a	AMNH DOT 15323	symposiachrus_vidua_vidua_15332	Symposiachrus_vidua_AMNH15323	2847680	4476	Yes
Symposiachrus melanopterus			Papua New Guinea	CAS 96789	n/a	symposiachrus_trivirgatus_melanopteruscas96789	See BioProject PRJNA698220	3748403	4738	No
Symposiachrus melanopterus			Papua New Guinea	CAS 96791	n/a	symposiachrus_trivirgatus_melanopteruscas96791	See BioProject PRJNA698220	4425955	4719	No
Symposiachrus trivirgatus	gouldii	Australia	Australia	ANWC B28832	n/a	symposiachrus_trivirgatusanwcb28832	See BioProject PRJNA698220	3544122	4751	No
Symposiachrus trivirgatus	gouldii	Australia	Australia	ANWC B28833	n/a	symposiachrus_trivirgatusanwcb28833	See BioProject PRJNA698220	2514921	4725	No
Symposiachrus trivirgatus	trivirgatus		Indonesia	WAM 24256	n/a	symposiachrus_triviratuswam24256	See BioProject PRJNA698220	3394421	4758	No
Symposiachrus trivirgatus	trivirgatus		Indonesia	WAM 24496	n/a	symposiachrus_triviratuswam24496	See BioProject PRJNA698220	2872882	4740	No
Symposiachrus bimaculatus	bimaculatus		Indonesia	YPM 75916	n/a (toepad)	symposiachrus_trivirgatus_bimaculatusypm75916	See BioProject PRJNA698220	9217555	4896	No
Symposiachrus bimaculatus	diadematus		Indonesia	ZMUC 149596	n/a	symposiachrus_trivirgatus_diadematuszmuc149596	See BioProject PRJNA698220	3143043	4649	No
Symposiachrus bimaculatus	diadematus		Indonesia	ZMUC 149614	n/a	symposiachrus_trivirgatus_diadematuszmuc149614	See BioProject PRJNA698220	2676401	4611	No
Symposiachrus bimaculatus	nigrimentium		Indonesia	ZMUC 148270	n/a	symposiachrus_trivirgatus_nigrimentiumzmuc148270	See BioProject PRJNA698220	2217996	4508	No
Symposiachrus bimaculatus	nigrimentium		Indonesia	ZMUC 148295	n/a	symposiachrus_trivirgatus_nigrimentiumzmuc148295	See BioProject PRJNA698220	2577805	4527	No
Symposiachrus guttula		New Guinea	Papua New Guinea	ANWC B24527	n/a	symposiachrus_guttulaanwcb24527	See BioProject PRJNA698220	3708668	4742	No
Symposiachrus guttula		New Guinea	Papua New Guinea	ANWC B27032	n/a	symposiachrus_guttulaanwcb27032	See BioProject PRJNA698220	3043007	4743	No
Symposiachrus guttula		Gag	Indonesia	WAM A26600	n/a	symposiachrus_guttulawama26600	See BioProject PRJNA698220	2858976	4620	No
Symposiachrus guttula		Gag	Indonesia	WAM A26601	n/a	symposiachrus_guttulawama26601	See BioProject PRJNA698220	3535185	4291	No
Symposiachrus verticalis	verticalis	New Ireland	Papua New Guinea	KU 121486	KU 27668	symposiachrus_verticalis_27668	See BioProject PRJNA698220	4660935	4531	No
Myiagra ferrocyanea	malaitae	Malaita	Solomon Islands	KU 131747	KU 32761	myiagra_ferrocyanea_kunhm32761	See BioProject PRJNA698220	5925814	4737	No
